# Supplementary material for: The Protective Effect and Molecular Mechanism of Tetrandrine on Male Reproductive Damage Caused by Silicon Dioxide
Source: Toxics. 2026 Jan 18;14(1):87. doi: 10.3390/toxics14010087 (PMC12846249; doi:10.3390/toxics14010087)
Supplement: Supplementary file 1 [file toxics-14-00087-s001.zip]

Archive with 1 entries (1 files):
- toxics-4023283-supplementary.pdf
